# Supplementary material for: Opposing kinesin complexes queue at plus tips to ensure microtubule catastrophe at cell ends
Source: EMBO Rep. 2018 Sep 11;19(11):e46196. doi: 10.15252/embr.201846196 (PMC6216294; doi:10.15252/embr.201846196)
Supplement: Supplementary file 3 — Movie EV1 [file EMBR-19-e46196-s003.zip]

Archive with 4 entries (3 files):
- EMBOR-2018-46196V3_MovieEV1.mov
- EMBOR-2018-46196V3_MovieEV1.txt
- __MACOSX/
- __MACOSX/._EMBOR-2018-46196V3_MovieEV1.txt
