# Supplementary material for: Opposing kinesin complexes queue at plus tips to ensure microtubule catastrophe at cell ends
Source: EMBO Rep. 2018 Sep 11;19(11):e46196. doi: 10.15252/embr.201846196 (PMC6216294; doi:10.15252/embr.201846196)
Supplement: Supplementary file 3 — Movie EV1 [file EMBR-19-e46196-s003.zip › EMBOR-2018-46196V3_MovieEV1.txt]

Movie EV1 - Klp5/Klp6 and Tip1 in space and time.

A representative movie of klp5-mNeonGreen klp6-mNeonGreen tip1-TdTomato cells imaged every 2.3 s for 92 s to capture as many MT-cell end interaction events as possible. Bar, 5�m.
