# Supplementary material for: Opposing kinesin complexes queue at plus tips to ensure microtubule catastrophe at cell ends
Source: EMBO Rep. 2018 Sep 11;19(11):e46196. doi: 10.15252/embr.201846196 (PMC6216294; doi:10.15252/embr.201846196)
Supplement: Supplementary file 4 — Source Data for Expanded View [file EMBR-19-e46196-s006.zip]

Archive with 3 entries (3 files):
- embr201846196-sup-0008-SDataFigEV3ACE.pdf
- embr201846196-sup-0006-SDataFigEV1D.pdf
- embr201846196-sup-0007-SDataFigEV2AC.pdf
